# Supplementary material for: Complications and mortality following percutaneous and laparoscopic liver biopsy: A multicenter study in a resource‑limited healthcare system
Source: PLoS One. 2026 Apr 17;21(4):e0347300. doi: 10.1371/journal.pone.0347300 (PMC13089758; doi:10.1371/journal.pone.0347300)
Supplement: S1 Data — (XLSX) [file pone.0347300.s011.xlsx]

## Sheet: Sheet1
Sex	Smoking status	Others comorbid conditions	History of liver disease	Type of biopsy procedure	Type of guidance	Type of anesthesia	Imaging before biopsy	Expected diagnosis before biopsy (group)	Final biopsy result	Complication occurred	Duration of observation	Post-biopsy imaging performed	Mortality
Male	Yes	Yes	Yes	Laparoscopic	Direct vision	General	Yes	Malignancy	Malignancy	No	Hours post-procedure before discharge	No	No
Male	No	Yes	Yes	Laparoscopic	Direct vision	General	Yes	Cirrhosis	Cirrhosis	No	Hours post-procedure before discharge	No	No
Female	No	Yes	Yes	Laparoscopic	Direct vision	General	Yes	Fibrosis	Fibrosis	No	Ward transfer	No	No
Male	No	Yes	Yes	Laparoscopic	Direct vision	General	Yes	Hepatitis	Hepatitis	Yes	Ward transfer	No	No
Male	Yes	Yes	No	Laparoscopic	Direct vision	General	Yes	Hepatitis	Fatty liver	No	Hours post-procedure before discharge	No	No
Female	No	Yes	No	Laparoscopic	Direct vision	General	Yes	Malignancy	Cholestatic liver disease	No	Hours post-procedure before discharge	No	No
Male	Yes	Yes	Yes	Laparoscopic	Direct vision	General	Yes	Malignancy	Fatty liver	No	Ward transfer	No	No
Male	No	Yes	Yes	Laparoscopic	Direct vision	General	Yes	Fatty liver	Fatty liver	No	Hours post-procedure before discharge	No	No
Female	No	Yes	No	Laparoscopic	Direct vision	General	No	Cirrhosis	Fibrosis	No	Ward transfer	No	No
Female	No	Yes	Yes	Laparoscopic	Direct vision	General	Yes	Metabolic liver disease	Fatty liver	No	Hours post-procedure before discharge	No	No
Male	Yes	Yes	No	Laparoscopic	Direct vision	General	Yes	Malignancy	Cirrhosis	No	Hours post-procedure before discharge	Yes	No
Male	Yes	Yes	No	Laparoscopic	Direct vision	General	Yes	Malignancy	Normal	Yes	Hours post-procedure before discharge	No	No
Male	No	Yes	No	Laparoscopic	Direct vision	General	Yes	Hepatitis	Normal	No	Ward transfer	No	No
Female	No	Yes	Yes	Laparoscopic	Direct vision	General	Yes	Hepatitis	Hepatitis	No	Ward transfer	No	No
Male	Yes	Yes	Yes	Laparoscopic	Direct vision	General	Yes	Cirrhosis	Cirrhosis	No	Hours post-procedure before discharge	No	No
Female	No	Yes	Yes	Laparoscopic	Direct vision	General	Yes	Malignancy	Cholestatic liver disease	No	Ward transfer	No	No
Female	No	Yes	Yes	Laparoscopic	Direct vision	General	Yes	Cirrhosis	Cirrhosis	No	Ward transfer	No	No
Male	Yes	Yes	No	Laparoscopic	Direct vision	General	Yes	Cholestatic liver disease	Hepatitis	No	Ward transfer	No	No
Female	No	Yes	No	Laparoscopic	Direct vision	General	Yes	Malignancy	Malignancy	No	Hours post-procedure before discharge	No	No
Male	Yes	Yes	Yes	Laparoscopic	Direct vision	General	Yes	Cirrhosis	Cirrhosis	No	Ward transfer	No	No
Female	No	Yes	Yes	Laparoscopic	Direct vision	General	Yes	Hepatitis	Cirrhosis	No	Ward transfer	No	No
Female	No	Yes	No	Laparoscopic	Direct vision	General	Yes	Metabolic liver disease	Hepatitis	No	Hours post-procedure before discharge	No	No
Female	No	Yes	No	Laparoscopic	Direct vision	General	Yes	Malignancy	Malignancy	No	Ward transfer	No	No
Male	Yes	Yes	No	Laparoscopic	Direct vision	General	Yes	Cirrhosis	Cirrhosis	No	Hours post-procedure before discharge	No	No
Male	No	Yes	No	Laparoscopic	Direct vision	General	Yes	Malignancy	Hepatitis	Yes	Ward transfer	No	No
Male	No	No	Yes	Laparoscopic	Direct vision	General	Yes	Fatty liver	Fatty liver	Yes	Ward transfer	No	No
Male	No	Yes	Yes	Laparoscopic	Direct vision	General	Yes	Malignancy	Malignancy	No	Ward transfer	No	No
Male	No	Yes	No	Laparoscopic	Direct vision	General	Yes	Malignancy	Malignancy	Yes	Ward transfer	No	Yes
Male	No	No	Yes	Laparoscopic	Direct vision	General	Yes	Malignancy	Hepatitis	No	Hours post-procedure before discharge	No	No
Male	No	Yes	No	Laparoscopic	Direct vision	General	Yes	Malignancy	Cholestatic liver disease	No	Ward transfer	No	No
Male	No	Yes	No	Laparoscopic	Direct vision	General	No	Liver injury	Hepatitis	No	Ward transfer	No	No
Female	No	Yes	No	Laparoscopic	Direct vision	General	Yes	Malignancy	Fatty liver	No	Hours post-procedure before discharge	No	No
Female	No	Yes	No	Laparoscopic	Direct vision	General	Yes	Malignancy	Malignancy	No	Hours post-procedure before discharge	No	No
Male	No	Yes	No	Laparoscopic	Direct vision	General	Yes	Malignancy	Malignancy	No	Ward transfer	No	No
Female	No	No	No	Laparoscopic	Direct vision	General	Yes	Cholestatic liver disease	Normal	No	Ward transfer	No	No
Female	No	Yes	No	Laparoscopic	Direct vision	General	Yes	Cirrhosis	Cirrhosis	No	Hours post-procedure before discharge	No	No
Female	No	No	No	Laparoscopic	Direct vision	General	Yes	Cholestatic liver disease	Fatty liver	No	Ward transfer	No	No
Female	No	Yes	No	Laparoscopic	Direct vision	General	Yes	Hepatitis	Cirrhosis	No	Hours post-procedure before discharge	No	No
Male	Yes	Yes	No	Laparoscopic	Direct vision	General	Yes	Liver injury	Normal	No	Ward transfer	No	No
Female	No	Yes	No	Laparoscopic	Direct vision	General	Yes	Cirrhosis	Fatty liver	No	Hours post-procedure before discharge	No	No
Male	Yes	No	No	Laparoscopic	Direct vision	General	Yes	Malignancy	Malignancy	No	Hours post-procedure before discharge	No	No
Female	No	Yes	No	Laparoscopic	Direct vision	General	Yes	Hepatitis	Hepatitis	No	Hours post-procedure before discharge	No	No
Male	No	Yes	Yes	Laparoscopic	Direct vision	General	Yes	Malignancy	Hepatitis	No	Hours post-procedure before discharge	Yes	No
Male	No	Yes	No	Laparoscopic	Direct vision	General	Yes	Hepatitis	Normal	No	Hours post-procedure before discharge	No	No
Female	No	Yes	Yes	Laparoscopic	Direct vision	General	Yes	Cirrhosis	Fatty liver	No	Hours post-procedure before discharge	No	No
Male	Yes	Yes	Yes	Laparoscopic	Direct vision	General	No	Hepatitis	Cirrhosis	No	Ward transfer	No	No
Female	No	Yes	No	Laparoscopic	Direct vision	General	Yes	Hepatitis	Cholestatic liver disease	Yes	Hours post-procedure before discharge	No	No
Male	Yes	Yes	No	Laparoscopic	Direct vision	General	Yes	Malignancy	Malignancy	No	Ward transfer	No	No
Female	No	Yes	No	Laparoscopic	Direct vision	General	Yes	Malignancy	Malignancy	No	Ward transfer	No	No
Female	Yes	No	Yes	Laparoscopic	Direct vision	General	Yes	Cirrhosis	Hepatitis	No	Ward transfer	No	No
Female	No	No	No	Laparoscopic	Direct vision	General	Yes	Cholestatic liver disease	Hepatitis	No	Ward transfer	No	No
Female	No	Yes	No	Laparoscopic	Direct vision	General	Yes	Malignancy	Malignancy	No	Ward transfer	No	No
Male	No	No	No	Laparoscopic	Direct vision	General	Yes	Cholestatic liver disease	Hepatitis	No	Ward transfer	No	No
Male	Yes	Yes	No	Laparoscopic	Direct vision	General	Yes	Cholestatic liver disease	Normal	No	Ward transfer	No	No
Male	Yes	No	No	Laparoscopic	Direct vision	General	Yes	Cholestatic liver disease	Hepatitis	No	Hours post-procedure before discharge	No	No
Female	No	Yes	No	Laparoscopic	Direct vision	General	Yes	Cholestatic liver disease	Cirrhosis	No	Ward transfer	No	No
Female	No	Yes	No	Laparoscopic	Direct vision	General	No	Hepatitis	Hepatitis	No	Hours post-procedure before discharge	No	No
Female	No	Yes	No	Laparoscopic	Direct vision	General	Yes	Malignancy	Malignancy	Yes	Ward transfer	Yes	No
Female	No	Yes	No	Laparoscopic	Direct vision	General	Yes	Malignancy	Malignancy	No	Ward transfer	No	No
Female	No	Yes	Yes	Laparoscopic	Direct vision	General	Yes	Cirrhosis	Cirrhosis	No	Ward transfer	No	No
Female	No	Yes	Yes	Laparoscopic	Direct vision	General	Yes	Malignancy	Hepatitis	No	Hours post-procedure before discharge	No	No
Female	No	Yes	No	Laparoscopic	Direct vision	General	Yes	Malignancy	Normal	No	Ward transfer	No	No
Male	No	Yes	No	Laparoscopic	Ultrasound	Local	Yes	Malignancy	Fibrosis	No	Ward transfer	No	No
Female	No	No	Yes	Laparoscopic	Ultrasound	Local	Yes	Malignancy	Cirrhosis	No	Hours post-procedure before discharge	No	No
Male	Yes	Yes	No	Percutaneous	Ultrasound	Local	Yes	Cirrhosis	Cirrhosis	No	Hours post-procedure before discharge	No	No
Female	No	Yes	No	Percutaneous	Ultrasound	Local	No	Malignancy	Malignancy	Yes	Hours post-procedure before discharge	No	Yes
Male	Yes	Yes	No	Percutaneous	Ultrasound	Local	Yes	Fatty liver	Fatty liver	No	Hours post-procedure before discharge	No	No
Female	No	Yes	Yes	Percutaneous	Ultrasound	General	Yes	Hepatitis	Fibrosis	No	Hours post-procedure before discharge	No	No
Female	No	Yes	No	Percutaneous	Ultrasound	Local	No	Malignancy	Hepatitis	No	Hours post-procedure before discharge	No	No
Female	Yes	Yes	No	Percutaneous	Ultrasound	Local	No	Fatty liver	Cirrhosis	No	Hours post-procedure before discharge	No	No
Male	Yes	No	No	Percutaneous	Ultrasound	Local	Yes	Cirrhosis	Cirrhosis	No	Hours post-procedure before discharge	No	No
Male	Yes	Yes	No	Percutaneous	Ultrasound	Local	Yes	Malignancy	Malignancy	No	Hours post-procedure before discharge	No	No
Male	Yes	No	Yes	Percutaneous	Ultrasound	Local	Yes	Hepatitis	Normal	No	Hours post-procedure before discharge	No	No
Female	No	Yes	No	Percutaneous	Ultrasound	Local	Yes	Cirrhosis	Cirrhosis	No	Hours post-procedure before discharge	No	No
Male	Yes	Yes	Yes	Percutaneous	Ultrasound	Local	Yes	Malignancy	Malignancy	No	Ward transfer	No	No
Female	No	No	No	Percutaneous	Ultrasound	Local	No	Hepatitis	Hepatitis	No	Hours post-procedure before discharge	No	No
Male	Yes	No	No	Percutaneous	Ultrasound	Local	Yes	Malignancy	Malignancy	No	Hours post-procedure before discharge	No	No
Male	Yes	Yes	No	Percutaneous	Ultrasound	Local	Yes	Malignancy	Malignancy	Yes	Ward transfer	No	No
Male	Yes	Yes	No	Percutaneous	Ultrasound	Local	Yes	Malignancy	Malignancy	No	Hours post-procedure before discharge	No	No
Male	Yes	Yes	Yes	Percutaneous	Ultrasound	Local	Yes	Fatty liver	Malignancy	No	Hours post-procedure before discharge	No	No
Female	No	Yes	No	Percutaneous	Ultrasound	Local	Yes	Malignancy	Malignancy	No	Hours post-procedure before discharge	No	No
Male	No	Yes	No	Percutaneous	Ultrasound	Local	Yes	Malignancy	Malignancy	No	Hours post-procedure before discharge	No	No
Male	No	Yes	No	Percutaneous	Ultrasound	Local	Yes	Malignancy	Malignancy	No	Hours post-procedure before discharge	No	No
Female	No	Yes	No	Percutaneous	Computed tomography	Local	Yes	Malignancy	Malignancy	No	Ward transfer	No	No
Male	No	No	Yes	Percutaneous	Ultrasound	Local	No	Hepatitis	Hepatitis	No	Ward transfer	No	No
Male	No	No	No	Percutaneous	Ultrasound	Local	Yes	Hepatitis	Fatty liver	No	Hours post-procedure before discharge	No	No
Female	No	Yes	No	Percutaneous	Ultrasound	Local	Yes	Malignancy	Malignancy	Yes	Hours post-procedure before discharge	No	No
Female	No	No	No	Percutaneous	Ultrasound	Local	Yes	Hepatitis	Cirrhosis	No	Ward transfer	No	No
Male	Yes	Yes	No	Percutaneous	Ultrasound	Local	Yes	Cirrhosis	Fatty liver	No	Hours post-procedure before discharge	No	No
Male	Yes	Yes	No	Percutaneous	Ultrasound	Local	Yes	Malignancy	Malignancy	No	Hours post-procedure before discharge	No	No
Male	Yes	Yes	No	Percutaneous	Ultrasound	Local	Yes	Malignancy	Malignancy	No	Hours post-procedure before discharge	No	No
Male	Yes	Yes	No	Percutaneous	Ultrasound	Local	Yes	Cirrhosis	Hepatitis	No	Hours post-procedure before discharge	No	No
Male	Yes	Yes	No	Percutaneous	Ultrasound	Local	Yes	Malignancy	Malignancy	No	Hours post-procedure before discharge	No	No
Male	Yes	Yes	No	Percutaneous	Computed tomography	Local	Yes	Malignancy	Malignancy	Yes	Ward transfer	Yes	No
Male	Yes	Yes	No	Percutaneous	Ultrasound	Local	Yes	Malignancy	Malignancy	No	Hours post-procedure before discharge	No	No
Male	No	No	Yes	Percutaneous	Ultrasound	Local	Yes	Malignancy	Malignancy	No	Hours post-procedure before discharge	No	No
Male	No	Yes	Yes	Percutaneous	Ultrasound	Local	Yes	Cirrhosis	Malignancy	No	Hours post-procedure before discharge	No	No
Female	No	No	No	Percutaneous	Ultrasound	Local	Yes	Metabolic liver disease	Fibrosis	No	Ward transfer	No	No
Female	No	No	No	Percutaneous	Ultrasound	Local	No	Metabolic liver disease	Metabolic liver disease	No	Hours post-procedure before discharge	No	No
Male	Yes	Yes	No	Percutaneous	Computed tomography	Local	Yes	Malignancy	Malignancy	No	Hours post-procedure before discharge	No	No
Female	No	Yes	No	Percutaneous	Ultrasound	Local	Yes	Cirrhosis	Normal	No	Ward transfer	No	No
Female	No	Yes	No	Percutaneous	Ultrasound	Local	Yes	Malignancy	Malignancy	No	Hours post-procedure before discharge	No	No
Male	Yes	Yes	No	Percutaneous	Ultrasound	Local	Yes	Fatty liver	Fatty liver	No	Hours post-procedure before discharge	No	No
Female	Yes	Yes	No	Percutaneous	Ultrasound	Local	Yes	Malignancy	Hepatitis	No	Hours post-procedure before discharge	No	No
Female	No	No	No	Percutaneous	Ultrasound	Local	Yes	Hepatitis	Malignancy	No	Hours post-procedure before discharge	No	No
Male	Yes	Yes	No	Percutaneous	Ultrasound	Local	Yes	Malignancy	Malignancy	No	Hours post-procedure before discharge	No	No
Male	No	Yes	No	Percutaneous	Ultrasound	Local	Yes	Malignancy	Malignancy	No	Hours post-procedure before discharge	No	No
Male	No	No	No	Percutaneous	Ultrasound	Local	Yes	Hepatitis	Cirrhosis	No	Hours post-procedure before discharge	No	No
Female	No	Yes	No	Percutaneous	Ultrasound	Local	Yes	Cirrhosis	Fatty liver	No	Hours post-procedure before discharge	No	No
Female	No	Yes	No	Percutaneous	Ultrasound	Local	Yes	Malignancy	Cirrhosis	No	Hours post-procedure before discharge	No	No
Male	Yes	Yes	No	Percutaneous	Ultrasound	Local	Yes	Malignancy	Hepatitis	No	Hours post-procedure before discharge	No	No
Female	No	Yes	Yes	Percutaneous	Ultrasound	Local	Yes	Cirrhosis	Hepatitis	No	Hours post-procedure before discharge	No	No
Male	Yes	Yes	No	Percutaneous	Computed tomography	Local	Yes	Malignancy	Malignancy	No	Hours post-procedure before discharge	No	No
Female	No	Yes	No	Percutaneous	Ultrasound	Local	Yes	Malignancy	Malignancy	No	Hours post-procedure before discharge	No	No
Female	No	Yes	No	Percutaneous	Ultrasound	Local	Yes	Hepatitis	Fatty liver	No	Hours post-procedure before discharge	No	No
Male	Yes	Yes	No	Percutaneous	Ultrasound	Local	Yes	Hepatitis	Hepatitis	No	Hours post-procedure before discharge	No	No
Male	Yes	Yes	No	Percutaneous	Ultrasound	Local	Yes	Malignancy	Malignancy	No	Hours post-procedure before discharge	No	No
Male	Yes	Yes	No	Percutaneous	Ultrasound	Local	Yes	Hepatitis	Hepatitis	No	Hours post-procedure before discharge	No	No
Male	No	Yes	Yes	Percutaneous	Ultrasound	Local	Yes	Hepatitis	Hepatitis	No	Hours post-procedure before discharge	No	No
Female	Yes	No	No	Percutaneous	Computed tomography	Local	Yes	Hepatitis	Cholestatic liver disease	No	Hours post-procedure before discharge	No	No
Male	No	Yes	No	Percutaneous	Computed tomography	Local	Yes	Hepatitis	Hepatitis	No	Hours post-procedure before discharge	No	No
Female	Yes	No	No	Percutaneous	Ultrasound	Local	Yes	Malignancy	Malignancy	No	Ward transfer	No	No
Male	Yes	Yes	No	Percutaneous	Computed tomography	Local	Yes	Malignancy	Malignancy	No	Hours post-procedure before discharge	No	No
Male	Yes	Yes	Yes	Percutaneous	Ultrasound	Local	Yes	Malignancy	Malignancy	No	Hours post-procedure before discharge	No	No
Male	No	Yes	No	Percutaneous	Ultrasound	Local	Yes	Malignancy	Cholestatic liver disease	No	Hours post-procedure before discharge	No	No
Male	Yes	Yes	No	Percutaneous	Ultrasound	Local	Yes	Malignancy	Malignancy	No	Hours post-procedure before discharge	No	No
Female	No	Yes	No	Percutaneous	Ultrasound	Local	Yes	Malignancy	Malignancy	No	Hours post-procedure before discharge	No	No
Female	Yes	No	No	Percutaneous	Computed tomography	Local	Yes	Hepatitis	Hepatitis	No	Hours post-procedure before discharge	No	No
Male	Yes	No	No	Percutaneous	Ultrasound	Local	Yes	Cirrhosis	Fatty liver	No	Hours post-procedure before discharge	No	No
Female	No	Yes	No	Percutaneous	Ultrasound	Local	Yes	Malignancy	Malignancy	No	Hours post-procedure before discharge	No	No
Female	No	Yes	Yes	Percutaneous	Ultrasound	Local	Yes	Cirrhosis	Cirrhosis	No	Hours post-procedure before discharge	No	No
Female	No	Yes	Yes	Percutaneous	Ultrasound	Local	Yes	Malignancy	Malignancy	No	Hours post-procedure before discharge	No	No
Female	Yes	Yes	No	Percutaneous	Computed tomography	Local	Yes	Malignancy	Malignancy	No	Hours post-procedure before discharge	No	No
Male	Yes	Yes	No	Percutaneous	Computed tomography	Local	Yes	Malignancy	Malignancy	No	Hours post-procedure before discharge	No	No
Male	Yes	No	No	Percutaneous	Computed tomography	Local	Yes	Malignancy	Fatty liver	No	Hours post-procedure before discharge	No	No
Male	Yes	Yes	Yes	Percutaneous	Ultrasound	Local	Yes	Cirrhosis	Hepatitis	No	Hours post-procedure before discharge	No	No
Male	No	Yes	No	Percutaneous	Computed tomography	Local	Yes	Malignancy	Malignancy	Yes	Hours post-procedure before discharge	No	No
Male	Yes	Yes	No	Percutaneous	Ultrasound	Local	Yes	Hepatitis	Fatty liver	No	Hours post-procedure before discharge	No	No
Female	No	No	No	Percutaneous	Ultrasound	Local	Yes	Metabolic liver disease	Fibrosis	No	Hours post-procedure before discharge	No	No
Female	No	Yes	No	Percutaneous	Ultrasound	Local	Yes	Malignancy	Malignancy	No	Hours post-procedure before discharge	No	No
Male	Yes	Yes	Yes	Percutaneous	Computed tomography	Local	Yes	Malignancy	Malignancy	No	Hours post-procedure before discharge	No	No
Male	Yes	Yes	No	Percutaneous	Ultrasound	Local	Yes	Malignancy	Malignancy	No	Hours post-procedure before discharge	No	No
Male	Yes	No	No	Percutaneous	Ultrasound	Local	Yes	Malignancy	Malignancy	No	Hours post-procedure before discharge	No	No
Female	Yes	No	No	Percutaneous	Ultrasound	Local	Yes	Hepatitis	Cholestatic liver disease	No	Ward transfer	Yes	No
Female	No	Yes	No	Percutaneous	Ultrasound	Local	Yes	Malignancy	Fatty liver	No	Hours post-procedure before discharge	No	No
Female	No	No	No	Percutaneous	Computed tomography	Local	Yes	Fibrosis	Hepatitis	No	Hours post-procedure before discharge	No	No
Male	No	Yes	No	Percutaneous	Computed tomography	Local	Yes	Malignancy	Malignancy	No	Hours post-procedure before discharge	No	No
Female	No	Yes	No	Percutaneous	Ultrasound	Local	Yes	Malignancy	Malignancy	Yes	Ward transfer	No	Yes
Male	Yes	No	No	Percutaneous	Ultrasound	Local	Yes	Hepatitis	Cirrhosis	No	Hours post-procedure before discharge	No	No
Male	Yes	Yes	Yes	Percutaneous	Ultrasound	Local	Yes	Malignancy	Malignancy	No	Hours post-procedure before discharge	No	No
Male	Yes	No	No	Percutaneous	Ultrasound	Local	Yes	Hepatitis	Hepatitis	No	Hours post-procedure before discharge	No	No
Female	No	No	No	Percutaneous	Ultrasound	Local	Yes	Malignancy	Malignancy	No	Hours post-procedure before discharge	No	No
Female	No	No	No	Percutaneous	Ultrasound	Local	Yes	Malignancy	Malignancy	No	Hours post-procedure before discharge	No	No
Male	No	No	No	Percutaneous	Ultrasound	Local	Yes	Fatty liver	Fatty liver	No	Hours post-procedure before discharge	No	No
Male	No	Yes	Yes	Percutaneous	Computed tomography	Local	Yes	Malignancy	Malignancy	No	Hours post-procedure before discharge	Yes	No
Female	No	Yes	No	Percutaneous	Ultrasound	Local	Yes	Cirrhosis	Fibrosis	Yes	Ward transfer	No	No
Male	No	Yes	Yes	Percutaneous	Computed tomography	Local	No	Malignancy	Malignancy	No	Hours post-procedure before discharge	No	No
Male	Yes	No	No	Percutaneous	Ultrasound	Local	No	Metabolic liver disease	Hepatitis	No	Hours post-procedure before discharge	No	No
Male	No	Yes	No	Percutaneous	Computed tomography	Local	No	Malignancy	Malignancy	No	Hours post-procedure before discharge	No	No
Female	No	Yes	No	Percutaneous	Ultrasound	Local	Yes	Metabolic liver disease	Normal	No	Hours post-procedure before discharge	No	No
Female	No	Yes	No	Percutaneous	Ultrasound	Local	Yes	Cirrhosis	Hepatitis	No	Hours post-procedure before discharge	No	No
Male	Yes	No	No	Percutaneous	Computed tomography	Local	Yes	Hepatitis	Hepatitis	Yes	Ward transfer	Yes	No
Male	Yes	Yes	No	Percutaneous	Computed tomography	Local	Yes	Malignancy	Malignancy	No	Hours post-procedure before discharge	No	No
Male	No	Yes	No	Percutaneous	Ultrasound	Local	Yes	Cirrhosis	Hepatitis	No	Hours post-procedure before discharge	No	No
Male	Yes	Yes	No	Percutaneous	Computed tomography	Local	No	Fatty liver	Fatty liver	No	Hours post-procedure before discharge	No	No
Female	No	Yes	No	Percutaneous	Computed tomography	Local	No	Fatty liver	Hepatitis	No	Hours post-procedure before discharge	No	No
Male	No	Yes	No	Percutaneous	Computed tomography	Local	No	Fatty liver	Fatty liver	No	Hours post-procedure before discharge	No	No
Male	Yes	Yes	No	Percutaneous	Computed tomography	Local	Yes	Malignancy	Malignancy	No	Ward transfer	Yes	No
Male	Yes	Yes	No	Percutaneous	Computed tomography	Local	No	Malignancy	Malignancy	No	Hours post-procedure before discharge	No	No
Female	No	Yes	No	Percutaneous	Computed tomography	Local	No	Cirrhosis	Fatty liver	No	Hours post-procedure before discharge	No	No
Female	Yes	Yes	No	Percutaneous	Computed tomography	Local	Yes	Cirrhosis	Fatty liver	No	Hours post-procedure before discharge	No	No
Female	No	Yes	No	Percutaneous	Computed tomography	Local	Yes	Cirrhosis	Hepatitis	No	Hours post-procedure before discharge	No	No
Male	No	No	No	Percutaneous	Ultrasound	Local	Yes	Cirrhosis	Cirrhosis	No	Hours post-procedure before discharge	No	No
Male	Yes	Yes	No	Percutaneous	Ultrasound	Local	Yes	Malignancy	Malignancy	No	Hours post-procedure before discharge	No	No
Female	No	Yes	No	Percutaneous	Computed tomography	Local	Yes	Malignancy	Malignancy	No	Hours post-procedure before discharge	No	No
Female	No	Yes	No	Percutaneous	Computed tomography	Local	Yes	Malignancy	Malignancy	No	Ward transfer	No	No
Female	No	No	No	Percutaneous	Computed tomography	Local	No	Cirrhosis	Cirrhosis	No	Hours post-procedure before discharge	No	No
Female	No	Yes	No	Percutaneous	Computed tomography	Local	Yes	Hepatitis	Fatty liver	No	Hours post-procedure before discharge	No	No
Female	No	Yes	No	Percutaneous	Computed tomography	Local	Yes	Malignancy	Malignancy	No	Hours post-procedure before discharge	No	No
Male	Yes	Yes	No	Percutaneous	Computed tomography	Local	Yes	Malignancy	Malignancy	No	Hours post-procedure before discharge	No	No
Female	No	Yes	Yes	Percutaneous	Computed tomography	Local	Yes	Fatty liver	Cirrhosis	No	Hours post-procedure before discharge	No	No
Female	No	No	No	Percutaneous	Computed tomography	Local	Yes	Metabolic liver disease	Hepatitis	No	Hours post-procedure before discharge	No	No
Female	No	Yes	No	Percutaneous	Computed tomography	Local	Yes	Malignancy	Malignancy	No	Hours post-procedure before discharge	No	No
Male	No	Yes	No	Percutaneous	Computed tomography	Local	Yes	Malignancy	Malignancy	Yes	Hours post-procedure before discharge	Yes	Yes
Female	No	Yes	Yes	Percutaneous	Computed tomography	Local	Yes	Malignancy	Malignancy	No	Hours post-procedure before discharge	No	No
Female	No	Yes	No	Percutaneous	Computed tomography	Local	No	Malignancy	Malignancy	No	Hours post-procedure before discharge	No	No
Female	No	Yes	No	Percutaneous	Computed tomography	Local	Yes	Malignancy	Malignancy	Yes	Ward transfer	Yes	Yes
Male	No	Yes	Yes	Percutaneous	Computed tomography	Local	Yes	Malignancy	Malignancy	No	Hours post-procedure before discharge	No	No
Male	Yes	Yes	No	Percutaneous	Computed tomography	Local	Yes	Malignancy	Malignancy	No	Hours post-procedure before discharge	No	No
Female	No	Yes	No	Percutaneous	Computed tomography	Local	No	Hepatitis	Hepatitis	No	Hours post-procedure before discharge	No	No
Male	Yes	Yes	No	Percutaneous	Computed tomography	Local	Yes	Liver injury	Malignancy	No	Hours post-procedure before discharge	Yes	Yes
Male	No	Yes	Yes	Percutaneous	Computed tomography	Local	Yes	Malignancy	Malignancy	No	Hours post-procedure before discharge	No	No
Male	Yes	Yes	No	Percutaneous	Computed tomography	Local	Yes	Malignancy	Malignancy	No	Hours post-procedure before discharge	No	No
Female	No	Yes	No	Percutaneous	Computed tomography	Local	Yes	Cirrhosis	Normal	No	Hours post-procedure before discharge	No	No
Male	Yes	Yes	No	Percutaneous	Computed tomography	Local	Yes	Malignancy	Malignancy	No	Hours post-procedure before discharge	No	No
Female	No	Yes	Yes	Percutaneous	Computed tomography	Local	No	Malignancy	Cirrhosis	No	Hours post-procedure before discharge	No	No
Male	No	No	No	Percutaneous	Ultrasound	Local	No	Hepatitis	Fatty liver	No	Hours post-procedure before discharge	No	No
Male	Yes	No	Yes	Percutaneous	Computed tomography	Local	Yes	Malignancy	Malignancy	No	Hours post-procedure before discharge	No	No
Female	No	No	No	Percutaneous	Computed tomography	Local	Yes	Cirrhosis	Hepatitis	No	Ward transfer	No	No
Female	Yes	Yes	No	Percutaneous	Computed tomography	Local	Yes	Malignancy	Malignancy	No	Hours post-procedure before discharge	No	No
Female	No	Yes	No	Percutaneous	Computed tomography	Local	Yes	Malignancy	Malignancy	No	Hours post-procedure before discharge	No	No
Female	No	Yes	Yes	Percutaneous	Computed tomography	Local	No	Malignancy	Fatty liver	No	Hours post-procedure before discharge	No	No
Male	No	Yes	No	Percutaneous	Computed tomography	Local	Yes	Malignancy	Malignancy	No	Hours post-procedure before discharge	Yes	No
Male	No	Yes	Yes	Percutaneous	Computed tomography	Local	No	Cirrhosis	Hepatitis	No	Ward transfer	No	No
Male	No	Yes	No	Percutaneous	Computed tomography	Local	Yes	Malignancy	Cholestatic liver disease	No	Ward transfer	No	No
Male	Yes	No	No	Percutaneous	Computed tomography	Local	No	Malignancy	Malignancy	No	Hours post-procedure before discharge	No	No
Female	No	No	Yes	Percutaneous	Ultrasound	Local	Yes	Hepatitis	Cholestatic liver disease	No	Hours post-procedure before discharge	No	No
Female	No	Yes	No	Percutaneous	Ultrasound	Local	Yes	Malignancy	Malignancy	No	Hours post-procedure before discharge	No	No
Male	Yes	Yes	No	Percutaneous	Ultrasound	Local	No	Malignancy	Malignancy	No	Hours post-procedure before discharge	No	No
Male	Yes	Yes	No	Percutaneous	Ultrasound	Local	Yes	Malignancy	Malignancy	No	Hours post-procedure before discharge	No	No
Female	Yes	Yes	No	Percutaneous	Computed tomography	Local	No	Malignancy	Malignancy	No	Hours post-procedure before discharge	No	No
Female	Yes	Yes	No	Percutaneous	Computed tomography	Local	Yes	Malignancy	Malignancy	No	Hours post-procedure before discharge	No	No
Female	No	Yes	No	Percutaneous	Computed tomography	Local	Yes	Malignancy	Malignancy	No	Hours post-procedure before discharge	No	No
Male	Yes	Yes	No	Percutaneous	Computed tomography	Local	Yes	Malignancy	Malignancy	No	Hours post-procedure before discharge	No	No
Male	Yes	No	No	Percutaneous	Ultrasound	Local	Yes	Fatty liver	Fatty liver	No	Hours post-procedure before discharge	No	No
Male	No	No	No	Percutaneous	Ultrasound	Local	Yes	Fatty liver	Fatty liver	No	Hours post-procedure before discharge	No	No
Male	Yes	Yes	No	Percutaneous	Ultrasound	Local	Yes	Malignancy	Malignancy	No	Hours post-procedure before discharge	No	No
Male	Yes	Yes	Yes	Percutaneous	Ultrasound	Local	Yes	Malignancy	Malignancy	No	Hours post-procedure before discharge	No	No
